# Supplementary material for: Genomic Steppe ancestry in skeletons from the Neolithic Single Grave Culture in Denmark
Source: PLoS One. 2021 Jan 14;16(1):e0244872. doi: 10.1371/journal.pone.0244872 (PMC7808695; doi:10.1371/journal.pone.0244872)
Supplement: S1 Table — (XLSX) [file pone.0244872.s003.xlsx]

## Sheet: Sheet1
S1 Table. Sample information.
RISE#	Sitename	Context	Material	Description	Period	Labno	BP uncal	1s	BC cal (95,4%)	Est marine %	Res corr years	BP uncal res corr	BC cal (95.4%) res corr	δ13C ‰ VPDB	δ15N ‰ AIR	C%	C:N	Enamel Labno	δ13Cenam ‰ VPDB	δ13Cenam-coll spacing	87Sr/86Sr	δ18Oenam carb ‰ VPDB	Osteological sex	Ageclass	Age
RISE1283	Gjerrild	skeleton 1	tooth	-3	SGC	UBA-36754	3950	31	2568-2344	1.81818	5.25455	3944.75	2567-2341	-20.8	8.3		3.19				0.712764		F	Adult	20-25
RISE1281	Gjerrild	skeleton 5	bone	petrous	SGC/LN	UBA-36753	3790	34	2341-2061	15.4545	44.6636	3745.34	2279-2036	-19.3	11.5		3.22				0.710018			Inf I	ca 2
RISE073	Gjerrild	skeleton 6	tooth	4-	SGC	OxA-28271	3920	27	2476-2301	11.8182	34.1545	3885.85	2466-2292	-19.7	9.4	43.1	3.3	F8654	-14.69	5.01	0.710798	-5.14	M	Adult	25-35
RISE1282	Gjerrild	skeleton 6	tooth	-8	SGC																		M	Adult	25-35
RISE432	Gjerrild	skeleton 7	tooth	-6	SGC	OxA-32087	3843	30	2457-2204	19.0909	55.1727	3787.83	2335-2065	-18.9	9.4	43	3.4	F9022	-14.66	4.24	0.710851	-4.37	M	Adult	35-50
RISE432	Gjerrild	skeleton 7	tooth	-6	SGC	OxA-32088	3906	28	2471-2299	11.8182	34.1545	3871.85	2465-2214	-19.7	9.5	42.2	3.3	F9022	-14.66	5.04	0.710851	-4.37	M	Adult	35-50
RISE432	Gjerrild	skeleton 7	tooth	-6	SGC	ind 7 comb	3877	21	2461-2293	15.4545	44.6636	3832.34	2430-2201										M	Adult	35-50
RISE1415	Gjerrild	skeleton 7	bone	fibula dxt	SGC																		M	Adult	35-50
RISE1280	Gjerrild	skeleton 8	tooth+bone	2+ and bone	SGC	UBA-36752	4007	36	2620-2465	14.5455	42.0364	3964.96	2576-2346	-19.4	12.4		3.27				0.710026			Inf I	5-6
RISE072	Gjerrild	loose mandible	tooth	4-	EBA	OxA-28270	3410	26	1770-1631	16.3636	47.2909	3362.71	1741-1565	-19.2	8.7	42.4	3.3	F8653	-13.65	5.55	0.709665	-4.45	F	Adult	20-30
