# Supplementary material for: Genomic Steppe ancestry in skeletons from the Neolithic Single Grave Culture in Denmark
Source: PLoS One. 2021 Jan 14;16(1):e0244872. doi: 10.1371/journal.pone.0244872 (PMC7808695; doi:10.1371/journal.pone.0244872)
Supplement: S2 Table — (XLSX) [file pone.0244872.s004.xlsx]

## Sheet: Sheet1
S2 Table. Sequencing statistics.
	Total reads	Trimmed reads	Mapped reads	Rmdup mapped reads	Human DNA %	Clonality %	Efficiency %
Gjerrild 1	761187858	406789324	2221413	541871	0.546084	75.6069	0.0711876
Gjerrild 5	815416820	615259467	90127821	75149450	14.6487	16.619	9.21608
Gjerrild 8	854539119	548375413	4714558	1345419	0.859732	71.4625	0.157444
